# Supplementary material for: Application and Challenges of Chimeric Antigen Receptor T Cell Therapy in Systemic Rheumatic Diseases and Autoimmune Disorders
Source: MedComm (2020). 2026 Mar 16;7(4):e70658. doi: 10.1002/mco2.70658 (PMC13042968; doi:10.1002/mco2.70658)
Supplement: Supplementary file 1 — Supporting File 1: mco270658‐sup‐0001‐TableS1.xlsx [file MCO2-7-e70658-s001.xlsx]

## Sheet:  Systemic Lupus Erythematosus (
NCT Number	Study Title	Conditions	Phase	Status	Locations	Primary Objective
NCT06513429	IM19 CAR-T Cell Therapy in Refractory Systemic Lupus Erythematosus (SLE)	Refractory Systemic Lupus Erythematosus	Not reported	Recruiting	Beijing, Beijing Municipality, China	To evaluate the safety, tolerability, and preliminary efficacy of IM19 CAR-T cells in patients with refractory SLE
NCT06710717	Autologous CD19 Car T-Cell Therapy For Severe Refractory Systemic Lupus Erythematosus (SLE)	Systemic Lupus Erythematous (SLE)	Not reported	Recruiting	Bandar Tun Razak, Kuala Lumpur, Malaysia	To assess the safety and efficacy of autologous CD19 CAR-T therapy in patients with severe refractory SLE
NCT06585514	Anti-CD19 Chimeric Antigen Receptor T Cells for Refractory Systemic Lupus Erythematosus	Lupus Nephritis (LN); Systemic Lupus Erythematosus (SLE)	Not reported	Recruiting	Beijing, Beijing Municipality, China	To investigate the safety and therapeutic effect of anti-CD19 CAR-T cells in refractory SLE patients with or without LN
NCT06904729	Chimeric Antigen Receptors T Cells for Refractory/Recurrent Lupus Nephritis in Children	Lupus Nephritis	Not reported	Recruiting	Guangzhou, Guangdong, China	To evaluate the safety and efficacy of CAR-T therapy in pediatric patients with refractory/recurrent lupus nephritis
NCT06106906	A Clinical Study of CD19 CAR-T in Active Systemic Lupus Erythematosus	Systemic Lupus Erythematosus	Not reported	Recruiting	Wuhan, Hubei, China	To assess the safety and preliminary efficacy of CD19 CAR-T in patients with active SLE
NCT06349343	CD19/BCMA CAR-T Cell Therapy for Refractory/Moderate-to-severe Systemic Lupus Erythematosus	Systemic Lupus Erythematosus	Not reported	Recruiting	Wuhan, China	To evaluate the safety and efficacy of CD19/BCMA dual-target CAR-T in refractory/moderate-to-severe SLE
NCT06150651	Safety of PiggyBac Transposon CAR T-cells Targeting CD-19 in Refractory Lupus	SLE (Systemic Lupus)	Not reported	Recruiting	Bangkok, Thailand	To assess the safety of PiggyBac transposon-based CD19 CAR-T cells in refractory SLE
NCT06428188	Sequential CAR-T Cells Targeting BCMA/CD19 in Patients With Relapsed/ Refractory Autoimmune Diseases	Autoimmune Diseases; Sjogren's Syndrome; Systemic Lupus Erythematosus; Systemic Lupus Erythematosus Acute	Not reported	Recruiting	Beijing, Beijing Municipality, China	To explore the safety and efficacy of sequential BCMA/CD19 CAR-T therapy in relapsed/refractory autoimmune diseases including SLE
NCT06711146	Safety and Efficacy of Metabolically Armed CD19 CAR-T Cells (Meta10-19) in the Treatment of Moderate to Severe Active SLE Clinical Research	Systemic Lupus Erythematosus	Not reported	Recruiting	Hangzhou, Zhejiang, China	To evaluate the safety and efficacy of metabolically armed CD19 CAR-T (Meta10-19) in moderate-to-severe active SLE
NCT06340750	BAFF CAR-T Cells (LMY-920) for Systemic Lupus Erythematosus	Systemic Lupus Erythematosus	Not reported	Recruiting	Columbus, Ohio, United States	To assess the safety and efficacy of BAFF-targeted CAR-T (LMY-920) in SLE
NCT06685042	Anti-CD19 CAR T-Cell Therapy in Refractory Systemic Autoimmune Diseases	Lupus Erythematosus, Systemic; ANCA Associated Vasculitis; Dermatomyositis; Polymyositis; Systemic Sclerosis	Not reported	Recruiting	Rome, Lazio, Italy	To evaluate the safety and efficacy of anti-CD19 CAR-T in refractory systemic autoimmune diseases including SLE
NCT06106893	A Clinical Study of CD19 Universal CAR-γδT Cells in Active Systemic Lupus Erythematosus	Systemic Lupus Erythematosus	Not reported	Recruiting	Wuhan, Hubei, China	To assess the safety and efficacy of universal CD19 CAR-γδT cells in active SLE
NCT06056921	Safety and Efficacy of CD19 Targeted CAR-T Therapy for Refractory Autoimmune Disease	Anti-Neutrophil Cytoplasmic Antibody-Associated Vasculitis; Dermatomyositis; SLE (Systemic Lupus); Sjogren's Syndrome; Systemic Scleroderma	Not reported	Recruiting	Taiyuan, Shanxi, China	To evaluate the safety and efficacy of CD19 CAR-T in refractory autoimmune diseases including SLE
NCT06785519	CD19/BCMA CAR-T Cell Therapy for Refractory/Relapsed Lupus Nephritis	Lupus Nephritis	Not reported	Recruiting	Hangzhou, Zhejiang, China	To assess the safety and efficacy of CD19/BCMA CAR-T in refractory/relapsed lupus nephritis
NCT06350110	Fourth-gen CAR T Cells Targeting BCMA/CD19 for Refractory Systemic Lupus Erythematosus (SLE)	Lupus Nephritis; Anti-Neutrophil Cytoplasmic Antibody-Associated Vasculitis; Autoimmune Diseases; Granulomatous Polyangiitis	Not reported	Recruiting	Beijing, Beijing Municipality, China	To evaluate the safety and efficacy of fourth-gen BCMA/CD19 CAR-T in refractory SLE
NCT06920433	UCAR T-cell Therapy Targeting CD19/BCMA in Patients With r/r Systemic Lupus Erythematosus	Systemic Lupus Erythematosus	Not reported	Recruiting	Hangzhou, Zhejiang, China	To assess the safety and efficacy of universal CD19/BCMA CAR-T in relapsed/refractory SLE
NCT06277427	Refractory ANCA Associated Vasculitis and Lupus Nephritis Treated With BCMA-targeting CAR-T Cells	Lupus Nephritis; ANCA Associated Vasculitis	Not reported	Recruiting	Wuhan, Hubei, China	To evaluate the safety and efficacy of BCMA CAR-T in refractory lupus nephritis and ANCA vasculitis
NCT06373081	Anti-CD19-CD3E-CAR-T Cells in Relapsed/Refractory Autoimmune Disease	ANCA Associated Vasculitis; Antiphospholipid Syndrome; Inflammatory Myopathy; Sjogren's Syndrome	Not reported	Recruiting	Shanghai, China	To explore the safety and efficacy of anti-CD19-CD3E CAR-T in relapsed/refractory autoimmune diseases including SLE
NCT07174843	An Exploratory Study of CD19/CD22/BCMA CAR-T Cells (BZE2204) in Subjects With Relapsed or Refractory Autoimmune Diseases	Idiopathic Inflammatory Myopathies(IIM); Immune Thrombocytopenia(ITP); Systemic Lupus Erythematosus(SLE)	Not reported	Recruiting	Shanghai, Shanghai Municipality, China	To evaluate the safety and efficacy of triple-target CD19/CD22/BCMA CAR-T in relapsed/refractory autoimmune diseases including SLE
NCT05988216	Universal CAR-T Cells (BRL-301) in Refractory Systemic Lupus Erythematosus	Systemic Lupus Erythematosus (SLE)	Not reported	Recruiting	Hangzhou, Zhejiang, China	To assess the safety and efficacy of universal CAR-T (BRL-301) in refractory SLE
NCT06794008	BCMA-CD19 CAR-T Therapy for Refractory Autoimmune Diseases	ANCA-associated Vasculitis; Acquired Thrombotic Thrombocytopenic Purpura; Antiphospholipid Syndrome; Behcet Disease	Not reported	Recruiting	Beijing, Beijing Municipality, China	To evaluate the safety and efficacy of BCMA-CD19 CAR-T in refractory autoimmune diseases including SLE
NCT06946485	Universal Anti-CD70 CAR-T (CHT101) Cell Therapy for Relapsed Refractory Systemic Lupus Erythematosus	Systemic Lupus Erythematosus (SLE)	Not reported	Recruiting	Nanjing, Jiangsu, China	To assess the safety and efficacy of universal anti-CD70 CAR-T (CHT101) in relapsed/refractory SLE
NCT06828042	Safety and Efficacy of Universal CD19-targeting CAR-γδT Cells in Refractory Autoimmune Diseases	ANCA Associated Vasculitis (AAV); Antiphospholipid Syndrome; Inflammatory Myopathies; Sjogren Syndrome	Not reported	Recruiting	Beijing, China	To evaluate the safety and efficacy of universal CD19 CAR-γδT in refractory autoimmune diseases including SLE
NCT06347718	CAR-T Cells in Systemic B Cell Mediated Autoimmune Disease	Dermatomyositis; Polymyositis; Systemic Lupus Erythematosus; Systemic Sclerosis	Not reported	Recruiting	Erlangen, Bavaria, Germany	To investigate the role of CAR-T in B cell-mediated autoimmune diseases including SLE
NCT07305116	CAR T-cell Therapy Targeting CD19 and BCMA in Patients With B Cell Mediated Autoimmune Disease	ANCA Associated Systemic Vasculitis; Autoimmune Diseases; IgA Nephropathy (IgAN); Multi-Drug Resistant Nephrotic Syndrome	Not reported	Recruiting	Hangzhou, Zhejiang, China	To evaluate the safety and efficacy of CD19/BCMA CAR-T in B cell-mediated autoimmune diseases including SLE
NCT07274059	Allogeneic UCB-derived CAR-T for SLE	SLE - Systemic Lupus Erythematosus	Not reported	Recruiting	Yancheng, Jiangsu, China; Chengdu, Sichuan, China	To assess the safety and efficacy of allogeneic UCB-derived CAR-T in SLE
NCT06941129	CAR T-cell Therapy Targeting CD19 and BCMA in Patients With Relapse/Refractory Autoimmune Diseases	ANCA-Associated Vasculitis (AAV); Connective Tissue Disease-Associated Thrombocytopenia; Inflammatory Myopathy; SLE-ITP	Not reported	Recruiting	Tianjin, China	To evaluate the safety and efficacy of CD19/BCMA CAR-T in relapsed/refractory autoimmune diseases including SLE
NCT07331467	Study of Ultra-Fast CD19 CAR-T Therapy for Refractory SLE	Systemic Lupus Erythematosus	Not reported	Recruiting	Nanjing, Jiangsu, China	To assess the safety and efficacy of ultra-fast CD19 CAR-T in refractory SLE
NCT07233642	Study of Ultra-Fast CD19 CAR-T Therapy for Refractory SLE	Systemic Lupus Erythematosus	Not reported	Recruiting	Hangzhou, Zhejiang, China	To evaluate the safety and efficacy of ultra-fast CD19 CAR-T in refractory SLE
NCT06892145	Clinical Trial of CD19 Targeted CAR-T Cell in Refractory Adult SLE	Refractory Systemic Lupus Erythematosus (SLE)	Not reported	Recruiting	Hefei, Anhui, China; Hangzhou, Zhejiang, China	To assess the safety and efficacy of CD19 CAR-T in refractory adult SLE
NCT06691152	Efficacy and Safety of CD19 UCAR T Cells in Refractory Systemic Lupus Erythematosus	Systemic Lupus Erythematosus	Not reported	Recruiting	Hangzhou, Zhejiang, China	To evaluate the safety and efficacy of CD19 universal CAR-T in refractory SLE
NCT06189157	MB-CART19.1 in Refractory SLE	SLE - Systemic Lupus Erythematosus	Not reported	Recruiting	Erlangen, Germany; Magdeburg, Germany; Tübingen, Germany	To assess the safety and efficacy of MB-CART19.1 in refractory SLE
NCT07246096	Exploratory Clinical Study on the Safety and Efficacy of Anti- CD19/BCMA U CAR-T Cell Injection for the Treatment of Relapsed/Refractory Autoimmune Diseases	Anti-Neutrophil Cytoplasmic Antibody-Associated Vasculitis; Autoimmune Diseases; Primary Sjögren Syndrome; Rheumatoid Arthritis	Not reported	Recruiting	Shanghai, China	To evaluate the safety and efficacy of CD19/BCMA universal CAR-T in relapsed/refractory autoimmune diseases including SLE
NCT07318259	Study of Ultra-Fast BCMA/CD70 CAR-T Therapy for Refractory SLE	Systemic Lupus Erythematosus	Not reported	Recruiting	Nanjing, Jiangsu, China	To assess the safety and efficacy of ultra-fast BCMA/CD70 CAR-T in refractory SLE
NCT06249438	A Study of C-CAR168 in the Treatment of Autoimmune Diseases Refractory to Standard Therapy	Immune-mediated Necrotizing Myopathy (IMNM); Multiple Sclerosis (MS); Myasthenia Gravis; Neuromyelitis Optica Spectrum Disorders (NMOSD)	Not reported	Recruiting	Shanghai, Shanghai Municipality, China	To evaluate the safety and efficacy of C-CAR168 in refractory autoimmune diseases including SLE
NCT06497361	Safety and Efficacy of PRG-2311 for Refractory Lupus Nephritis and IgG4-Related Disease	Lupus Nephritis; IgG4-related Disease	Not reported	Recruiting	Wuhan, Hubei, China	To assess the safety and efficacy of PRG-2311 in refractory lupus nephritis and IgG4-RD
NCT06947460	CD19-BCMA CART Cell Therapy for Refractory SLE-LN, SSc, and pSS-PAH	Primary Sjogren's Syndrome Combined With Pulmonary Hypertension; Refractory Lupus Nephritis; Systemic Sclerosis	Not reported	Recruiting	Beijing, China	To evaluate the safety and efficacy of CD19-BCMA CAR-T in refractory SLE-LN, SSc and pSS-PAH
NCT06902844	Equecabtagene Autoleucel Injection (Eque-cel) for Relapsed/Refractory Systemic Lupus Erythematosus (SLE)	Lupus Nephritis (LN); Systemic Lupus Erythematosus (SLE)	Not reported	Recruiting	Wuhan, Hubei, China	To assess the safety and efficacy of Eque-cel in relapsed/refractory SLE
NCT06497387	Safety and Efficacy of PRG-1801 for Refractory Lupus Nephritis and IgG4-Related Disease	Lupus Nephritis; IgG4-related Disease	Not reported	Recruiting	Wuhan, Hubei, China	To evaluate the safety and efficacy of PRG-1801 in refractory lupus nephritis and IgG4-RD
NCT06285279	The BCMA/CD19 Dual Targeted CAR-T Cell in Participants With Autoimmune Kidney Diseases	Lupus Nephritis; ANCA-associated Vasculitis; IgG4-Related Diseases; Membranous Nephropathy - PLA2R Induced	Not reported	Recruiting	Nanjing, Jiangsu, China	To assess the safety and efficacy of BCMA/CD19 CAR-T in autoimmune kidney diseases including lupus nephritis
NCT06548607	Clinical Study on Targeted CD19 or CD19-BCMA CAR-T Therapy for Autoimmune Diseases	ANCA Associated Vasculitis; Autoimmune Diseases; Idiopathic Inflammatory Myopathies; SLE (Systemic Lupus)	Not reported	Recruiting	Bengbu, Anhui, China	To compare the safety and efficacy of CD19 vs CD19/BCMA CAR-T in autoimmune diseases including SLE
NCT07031713	Safety, Efficacy and Cellular Metabolic Dynamics of ct1192 in Patients With Moderate to Severe Refractory SLE	Systemic Lupus Erythematosus (SLE)	Not reported	Recruiting	Wuhan, Hubei, China	To evaluate the safety, efficacy and cellular metabolic dynamics of ct1192 in moderate-to-severe refractory SLE
NCT06934447	Study of BCMA/CD70 CAR-T Therapy for Refractory cSLE	Systemic Lupus Erythematosus	Not reported	Recruiting	Hangzhou, Zhejiang, China	To assess the safety and efficacy of BCMA/CD70 CAR-T in refractory childhood SLE
NCT07339332	A Clinical Study Exploring the Safety, Efficacy and Cell Metabolic Dynamics of Universal CD19 / 20 Car-t Cell Injection in Moderate to Severe Refractory Systemic Lupus Erythematosus	Systemic Lupus Erythematosus (SLE)	Not reported	Recruiting	Wuhan, Hubei, China	To evaluate the safety, efficacy and cellular metabolic dynamics of universal CD19/20 CAR-T in moderate-to-severe refractory SLE
NCT06822881	CT1190B in the Treatment of Patients With Moderate to Severe Refractory Systemic Lupus Erythematosus (SLE) or Refractory/Progressive Systemic Sclerosis (SSc)	Systemic Lupus Erythematosus (SLE); Systemic Sclerosis (SSc)	Not reported	Recruiting	Beijing, Beijing Municipality, China	To assess the safety and efficacy of CT1190B in refractory SLE and SSc
NCT07085104	A Study to Investigate the Safety and Preliminary Efficacy of ALLO-329, an Allogeneic CAR T-cell Therapy, in Adults With Autoimmune Disease	Lupus Nephritis; Idiopathic Inflammatory Myopathy; Systemic Lupus Erythematosus (With and Without Nephritis); Systemic Sclerosis	Not reported	Recruiting	East Brunswick, New Jersey, United States; Durham, North Carolina, United States	To evaluate the safety and efficacy of allogeneic CAR-T (ALLO-329) in autoimmune diseases including SLE
NCT07315087	CAR T-cell Therapy Targeting CD19 and BCMA(QT-019C) in Patients With Relapse/Refractory Autoimmune Diseases	ANCA Associated Vasculitis (AAV); Connective Tissue Disease-Associated Thrombocytopenia; IIM- Idiopathic Inflammatory Myopathies; SLE - Systemic Lupus Erythematosus	Not reported	Recruiting	Tianjin, China	To evaluate the safety and efficacy of QT-019C (CD19/BCMA CAR-T) in relapsed/refractory autoimmune diseases including SLE
NCT06316791	Exploratory Clinical Study of CNCT19 Anti CD19 Cell Therapy in the Treatment of Refractory Autoimmune Diseases	Lupus Erythematosus, Systemic	Not reported	Recruiting	Zhengzhou, Henan, China	To explore the safety and efficacy of CNCT19 anti-CD19 CAR-T in refractory SLE
NCT06549296	Clinical Study on Targeted CD19CAR-T Therapy for Autoimmune Diseases	ANCA Associated Vasculitis; Autoimmune Diseases; Idiopathic Inflammatory Myopathies; Sjogren's Syndrome	Not reported	Recruiting	Xuzhou, Jiangsu, China	To evaluate the safety and efficacy of CD19 CAR-T in refractory autoimmune diseases including SLE
NCT06462144	IMPT-514 in Systemic Lupus Erythematosus, Anca-associated Vasculitis, and Idiopathic Inflammatory Myopathy	ANCA Associated Vasculitis (AAV); Idiopathic Inflammatory Myopathy (IIM); Systemic Lupus Erythematosus (SLE)	Not reported	Recruiting	Nanjing, Jiangsu, China; Xuzhou, Jiangsu, China; Shanghai, China	To assess the safety and efficacy of IMPT-514 in SLE, ANCA vasculitis and IIM
NCT07085676	Phase 1 Study of HBI0101 CAR-T in Refractory B-Cell Autoimmune Diseases	Idiopathic Inflammatory Myopathy (IIM); Rheumatoid Arthritis (RA); Systemic Lupus Erythematosus (SLE); Systemic Sclerosis (SSc)	Phase 1	Recruiting	Jerusalem, Israel	To determine the MTD, safety and preliminary efficacy of HBI0101 CAR-T in refractory B-cell autoimmune diseases including SLE
NCT07015983	A Study of CC-97540 (BMS-986353), CD19-Targeted NEX-T CAR T Cells, in Participants With Active SLE Despite Immunosuppressants (Breakfree-SLE)	Lupus Erythematosus, Systemic; Lupus Nephritis	Not reported	Recruiting	Birmingham, Alabama, United States; Scottsdale, Arizona, United States	To evaluate the safety and efficacy of CC-97540 in active SLE despite immunosuppressants
NCT06310811	Anti-CD19 CAR-T Cell Therapy in Participants With Moderate to Severe Active Systemic Lupus Erythematosus	Systemic Lupus Erythematosus	Not reported	Recruiting	Wuhan, Hubei, China	To assess the safety and efficacy of anti-CD19 CAR-T in moderate-to-severe active SLE
NCT06361745	Early Clinical Study of UTAA09 Injection in the Treatment of Relapsed/Refractory Autoimmune Diseases	Idiopathic Inflammatory Myopathies; IgG4 Related Disease; Primary Sjögren Syndrome; Systemic Lupus Erythematosus; Systemic Sclerosis	Not reported	Recruiting	Hefei, China	To evaluate the safety and efficacy of UTAA09 in relapsed/refractory autoimmune diseases including SLE
NCT06375993	A Phase 1 Study of ADI-001 in Autoimmune Disease	Lupus Nephritis; ANCA-Associated Vasculitis (AAV); Autoimmune Diseases; Idiopathic Inflammatory Myopathies	Phase 1	Recruiting	Redwood City, California, United States; Buffalo, New York, United States	To determine the MTD, safety and preliminary efficacy of ADI-001 in autoimmune diseases including SLE
NCT06826430	Inaticabtagene Autoleucel Injection in the Treatment of Refractory Systemic Lupus Erythematosus-related Immune Thrombocytopenia	Autoimmune Thrombocytopenia	Not reported	Recruiting	Beijing, Beijing Municipality, China	To assess the safety and efficacy of inaticabtagene autoleucel in SLE-related immune thrombocytopenia
NCT06465147	REACT-01: Reversing Autoimmunity Through Cell Therapy	Systemic Lupus Erythematosus	Not reported	Recruiting	Seattle, Washington, United States	To explore cell therapy strategies for reversing autoimmunity in SLE
NCT07052565	CAR-T Cells Therapy for Patients With Autoimmune Diseases	Autoimmune Diseases	Not reported	Recruiting	Hefei, China	To evaluate the safety and efficacy of CAR-T in various autoimmune diseases including SLE
NCT06653556	A Study of LCAR-AIO in Subjects With Relapsed/Refractory Systemic Lupus Erythematosus	Systemic Lupus Erythematosus (SLE)	Not reported	Recruiting	Wuhan, Hubei, China	To assess the safety and efficacy of LCAR-AIO in relapsed/refractory SLE
NCT06121297	RESET-SLE: A Phase 1/2 Open-Label Study to Evaluate the Safety and Efficacy of CABA-201 in Subjects With Active Systemic Lupus Erythematosus	Lupus Nephritis; Systemic Lupus Erythematosus	Phase 1/2	Recruiting	Orange, California, United States; Sacramento, California, United States	To evaluate the safety and efficacy of CABA-201 in active SLE
NCT07339540	the Safety and Efficacy of Targeted BCMA In Vivo LV Injection for Recurrent or Refractory Autoimmune Diseases	Recurrent or Refractory ANCA Associated Vasculitis; Recurrent or Refractory Idiopathic Inflammatory Myopathy; Recurrent or Refractory IgG4 Related Diseases; Recurrent or Refractory Systemic Lupus Erythematosus; Recurrent or Refractory Systemic Sclerosis	Not reported	Recruiting	Wuhan, Hubei, China	To assess the safety and efficacy of in vivo BCMA CAR-T delivery in recurrent/refractory autoimmune diseases including SLE
NCT06897930	A Study to Investigate the Safety, Tolerability, and Efficacy of AZD0120 in Adults With Refractory SLE	Lupus Erythematosus, Systemic	Not reported	Recruiting	Tampa, Florida, United States; Bethesda, Maryland, United States	To evaluate the safety, tolerability and efficacy of AZD0120 in refractory SLE
NCT05869955	A Study of CC-97540, CD-19-Targeted Nex-T CAR T Cells, in Participants With Severe, Refractory Autoimmune Diseases (Breakfree-1)	Idiopathic Inflammatory Myopathy; Rheumatoid Arthritis; Systemic Lupus Erythematosus; Systemic Sclerosis	Not reported	Recruiting	Aurora, Colorado, United States; Denver, Colorado, United States	To evaluate the safety and efficacy of CC-97540 in severe refractory autoimmune diseases including SLE
NCT07115745	A Study of Healthy Donor CD19-targeted Allogeneic CAR T Cells in Participants With Severe, Refractory Autoimmune Diseases	Refractory Autoimmune Diseases	Not reported	Recruiting	Boston, Massachusetts, United States; Durham, North Carolina, United States	To evaluate the safety and efficacy of allogeneic CD19 CAR-T in severe refractory autoimmune diseases including SLE
NCT06333483	Obe-cel in Adolescent [Applicable in UK Only] and Adult Severe, Refractory Systemic Lupus Erythematosus	Systemic Lupus Erythematosus	Not reported	Recruiting	Barcelona, Spain; Valencia, Spain; Cambridge, United Kingdom	To assess the safety and efficacy of Obe-cel in adolescent and adult severe refractory SLE
NCT06925542	A Safety and Efficacy Study Evaluating CTX112 in Adult Subjects With Refractory Autoimmune Disease	Lupus Erythematosus, Systemic; Lupus Nephritis; Diffuse Cutaneous Systemic Sclerosis; Inflammatory Myopathy, Idiopathic	Not reported	Recruiting	Redwood City, California, United States; Chicago, Illinois, United States	To evaluate the safety and efficacy of CTX112 in refractory autoimmune diseases including SLE
NCT06839976	CD19-Directed Chimeric Antigen Receptor Autologous T Cells (CART19) for Lupus	Lupus; Lupus Nephritis (LN)	Not reported	Recruiting	Philadelphia, Pennsylvania, United States	To assess the safety and efficacy of CD19 CAR-T for lupus and lupus nephritis
NCT06980597	A Study of OL-108 in Relapsed/Refractory Autoimmune Diseases	ANCA Associated Vasculitis (AAV); Idiopathic Inflammatory Myopathy (IIM); Systemic Lupus Erythematosus (SLE); Systemic Sclerosis (SSc)	Not reported	Recruiting	Beijing, China (2 sites)	To evaluate the safety and efficacy of OL-108 in relapsed/refractory autoimmune diseases including SLE
NCT06503224	An Exploratory Clinical Study of SCAR02 Targeting BCMA and CD19 for the Treatment of Refractory Autoimmune Diseases	Autoimmune Diseases	Not reported	Recruiting	Changsha, Hunan, China	To explore the safety and efficacy of SCAR02 (BCMA/CD19 CAR-T) in refractory autoimmune diseases including SLE
NCT06530849	A Study of GC012F Injection in Subjects With Refractory Systemic Lupus Erythematosus	Refractory Systemic Lupus Erythematosus	Not reported	Recruiting	Shanghai, China; Wuhan, China	To assess the safety and efficacy of GC012F in refractory SLE
NCT06308978	A Phase 1 Study of FT819 in B-cell Mediated Autoimmune Disease	Idiopathic Inflammatory Myositis (IIM); Antineutrophilic Cytoplasmic Antibody (ANCA)- Associated Vasculitis (AAV); Systemic Lupus Erythematosus (SLE); Systemic Sclerosis (SSc)	Phase 1	Recruiting	Fullerton, California, United States; Irvine, California, United States	To determine the MTD, safety and preliminary efficacy of FT819 in B-cell mediated autoimmune diseases including SLE

## Sheet: Systemic Sclerosis (SSc)
NCT Number	Study Title	Conditions	Phase	Status	Locations	Primary Objective
NCT06792344	Clinical Study of CD19 CAR-T in the Treatment of Refractory Systemic Sclerosis	Systemic Sclerosis (SSc)	Not reported	Recruiting	Hangzhou, Zhejiang, China; Hangzhou, Zhejiang, Christmas Island	To evaluate the safety, tolerability, and preliminary clinical efficacy of CD19-targeted CAR-T cell therapy in patients with refractory systemic sclerosis
NCT06822881	CT1190B in the Treatment of Patients With Moderate to Severe Refractory Systemic Lupus Erythematosus (SLE) or Refractory/Progressive Systemic Sclerosis (SSc)	Systemic Sclerosis (SSc); Systemic Lupus Erythematosus (SLE)	Not reported	Recruiting	Beijing, Beijing Municipality, China	To assess the safety and therapeutic effect of CT1190B in patients with refractory/progressive systemic sclerosis and moderate-to-severe refractory SLE
NCT07305116	CAR T-cell Therapy Targeting CD19 and BCMA in Patients With B Cell Mediated Autoimmune Disease	Systemic Sclerosis (SSc); Systemic Lupus Erythematosus (SLE); ANCA Associated Systemic Vasculitis; Autoimmune Diseases	Not reported	Recruiting	Hangzhou, Zhejiang, China	To investigate the safety and efficacy of CD19/BCMA dual-target CAR-T cell therapy in patients with B cell-mediated autoimmune diseases including systemic sclerosis
NCT07000682	The Clinical Study on the Treatment of SSc With UTAA91 Injection	Systemic Sclerosis (SSc)	Not reported	Recruiting	Wuhan, Hubei, China	To evaluate the safety profile and preliminary clinical response of UTAA91 injection in patients with systemic sclerosis
NCT06828042	Safety and Efficacy of Universal CD19-targeting CAR-γδT Cells in Refractory Autoimmune Diseases	Systemic Sclerosis (SSc); Systemic Lupus Erythematosus; ANCA Associated Vasculitis (AAV); Antiphospholipid Syndrome	Not reported	Recruiting	Beijing, China	To explore the safety and efficacy of universal CD19-targeting CAR-γδT cells in treating refractory autoimmune diseases, including systemic sclerosis
NCT06947460	CD19-BCMA CART Cell Therapy for Refractory SLE-LN, SSc, and pSS-PAH	Systemic Sclerosis; Primary Sjogren's Syndrome Combined With Pulmonary Hypertension; Refractory Lupus Nephritis	Not reported	Recruiting	Beijing, China	To assess the safety and clinical efficacy of CD19-BCMA dual-target CAR-T cell therapy in patients with refractory systemic sclerosis, lupus nephritis, and pSS-PAH
NCT06941129	CAR T-cell Therapy Targeting CD19 and BCMA in Patients With Relapse/Refractory Autoimmune Diseases	Systemic Sclerosis (SSc); Systemic Lupus Erythematosus; ANCA-Associated Vasculitis (AAV); Connective Tissue Disease-Associated Thrombocytopenia	Not reported	Recruiting	Tianjin, China	To investigate the safety and therapeutic potential of CD19/BCMA CAR-T cell therapy in patients with relapsed/refractory autoimmune diseases including systemic sclerosis
NCT06794008	BCMA-CD19 CAR-T Therapy for Refractory Autoimmune Diseases	Systemic Sclerosis (SSc); Systemic Lupus Erythematosus; ANCA-associated Vasculitis; Acquired Thrombotic Thrombocytopenic Purpura	Not reported	Recruiting	Beijing, Beijing Municipality, China	To evaluate the safety and preliminary efficacy of BCMA-CD19 dual-target CAR-T cell therapy in patients with refractory systemic sclerosis and other comorbid autoimmune diseases
NCT06249438	A Study of C-CAR168 in the Treatment of Autoimmune Diseases Refractory to Standard Therapy	Systemic Sclerosis (SSc); Systemic Lupus Erythematosus (SLE); Immune-mediated Necrotizing Myopathy (IMNM); Multiple Sclerosis (MS)	Not reported	Recruiting	Shanghai, Shanghai Municipality, China	To assess the safety and clinical response of C-CAR168 in patients with autoimmune diseases refractory to standard therapy, including systemic sclerosis
NCT07085676	Phase 1 Study of HBI0101 CAR-T in Refractory B-Cell Autoimmune Diseases	Systemic Sclerosis (SSc); Systemic Lupus Erythematosus (SLE); Idiopathic Inflammatory Myopathy (IIM); Rheumatoid Arthritis (RA)	Phase 1	Recruiting	Jerusalem, Israel	To determine the maximum tolerated dose (MTD), safety profile, and preliminary efficacy of HBI0101 CAR-T cell therapy in Phase 1 for patients with refractory B-cell autoimmune diseases including systemic sclerosis
NCT07315087	CAR T-cell Therapy Targeting CD19 and BCMA(QT-019C) in Patients With Relapse/Refractory Autoimmune Diseases	Systemic Sclerosis (SSc); ANCA Associated Vasculitis (AAV); Connective Tissue Disease-Associated Thrombocytopenia; Idiopathic Inflammatory Myopathies (IIM)	Not reported	Recruiting	Tianjin, China	To evaluate the safety and clinical efficacy of QT-019C (CD19/BCMA dual-target CAR-T) in patients with relapsed/refractory systemic sclerosis and associated autoimmune diseases
NCT07184450	Clinical Study of BCMA/CD70-targeted CAR-T Therapy for Refractory Pediatric Rheumatic Diseases	Systemic Sclerosis (SSc); Juvenile Dermatomyositis (JDM); Polyarticular Juvenile Idiopathic Arthritis; Primary Sjogren's Syndrome	Not reported	Recruiting	Hangzhou, Zhejiang, China	To explore the safety and preliminary therapeutic effect of BCMA/CD70 dual-target CAR-T cell therapy in pediatric patients with refractory rheumatic diseases including systemic sclerosis
NCT07085104	A Study to Investigate the Safety and Preliminary Efficacy of ALLO-329, an Allogeneic CAR T-cell Therapy, in Adults With Autoimmune Disease	Systemic Sclerosis; Systemic Lupus Erythematosus (With and Without Nephritis); Idiopathic Inflammatory Myopathy; Lupus Nephritis	Not reported	Recruiting	East Brunswick, New Jersey, United States; Durham, North Carolina, United States	To assess the safety and preliminary efficacy of allogeneic CAR-T cell therapy (ALLO-329) in adult patients with systemic sclerosis and other refractory autoimmune diseases
NCT06328777	RESET-SSc: An Open-Label Study to Evaluate the Safety and Efficacy of CABA-201, a CD19-CAR T Cell Therapy, in Subjects With Systemic Sclerosis	Scleroderma; Systemic Sclerosis	Not reported	Recruiting	New Haven, Connecticut, United States; Jacksonville, Florida, United States; Chicago, Illinois, United States	To evaluate the safety, tolerability, and clinical efficacy of CABA-201 (CD19-targeted CAR-T) in subjects with systemic sclerosis, with a focus on disease activity reduction
NCT07167537	A Study of OL-CD19-GDT in Relapsed/ Refractory Autoimmune Diseases	Systemic Sclerosis (SSc); Primary Sjogren's Syndrome	Not reported	Recruiting	Beijing, China	To investigate the safety and preliminary efficacy of OL-CD19-GDT cell therapy in patients with relapsed/refractory systemic sclerosis and primary Sjogren's syndrome
NCT06375993	A Phase 1 Study of ADI-001 in Autoimmune Disease	Systemic Sclerosis (SSc); Systemic Lupus Erythematosus (SLE); ANCA-Associated Vasculitis (AAV); Autoimmune Diseases	Phase 1	Recruiting	Redwood City, California, United States; Buffalo, New York, United States	To determine the MTD, safety, and preliminary clinical response of ADI-001 in Phase 1 for patients with refractory autoimmune diseases including systemic sclerosis
NCT06980597	A Study of OL-108 in Relapsed/Refractory Autoimmune Diseases	Systemic Sclerosis (SSc); Systemic Lupus Erythematosus (SLE); ANCA Associated Vasculitis (AAV); Idiopathic Inflammatory Myopathy (IIM)	Not reported	Recruiting	Beijing, China (2 sites)	To evaluate the safety and preliminary therapeutic effect of OL-108 in patients with relapsed/refractory systemic sclerosis and other comorbid autoimmune diseases
NCT06308978	A Phase 1 Study of FT819 in B-cell Mediated Autoimmune Disease	Systemic Sclerosis (SSc); Systemic Lupus Erythematosus (SLE); Antineutrophilic Cytoplasmic Antibody (ANCA)-Associated Vasculitis (AAV); Idiopathic Inflammatory Myositis (IIM)	Phase 1	Recruiting	Fullerton, California, United States; Irvine, California, United States; Los Angeles, California, United States	To determine the MTD, safety profile, and preliminary efficacy of FT819 CAR-T cell therapy in Phase 1 for patients with B-cell mediated autoimmune diseases including systemic sclerosis
NCT07115745	A Study of Healthy Donor CD19-targeted Allogeneic CAR T Cells in Participants With Severe, Refractory Autoimmune Diseases	Refractory Autoimmune Diseases (including SSc)	Not reported	Recruiting	Boston, Massachusetts, United States; Durham, North Carolina, United States; Seattle, Washington, United States; Camperdown, New South Wales, Australia	To explore the safety and efficacy of allogeneic CD19-targeted CAR-T cells in participants with severe, refractory autoimmune diseases, including systemic sclerosis

## Sheet:  IgG4-Related Disease
NCT Number	Study Title	Conditions	Phase	Status	Locations	Primary Objective
NCT07148791	Exploratory Study of Anti-BCMA-CD19 CAR-T Cell Therapy in Relapsed or Refractory IgG4-Related Disease	IgG4-Related Disease; B-cell Mediated Autoimmune Disorders	Not reported	Recruiting	Beijing, Beijing Municipality, China	To explore the safety, tolerability, and preliminary clinical efficacy of anti-BCMA-CD19 dual-target CAR-T cell therapy in patients with relapsed or refractory IgG4-related disease
NCT06497361	Safety and Efficacy of PRG-2311 for Refractory Lupus Nephritis and IgG4-Related Disease	IgG4-Related Disease; Lupus Nephritis	Not reported	Recruiting	Wuhan, Hubei, China	To evaluate the safety profile and therapeutic efficacy of PRG-2311 in patients with refractory IgG4-related disease and lupus nephritis
NCT06497387	Safety and Efficacy of PRG-1801 for Refractory Lupus Nephritis and IgG4-Related Disease	IgG4-Related Disease; Lupus Nephritis	Not reported	Recruiting	Wuhan, Hubei, China	To assess the safety, tolerability, and clinical response of PRG-1801 in patients with refractory IgG4-related disease and lupus nephritis
NCT06794008	BCMA-CD19 CAR-T Therapy for Refractory Autoimmune Diseases	IgG4-Related Diseases; ANCA-associated Vasculitis; Acquired Thrombotic Thrombocytopenic Purpura; Antiphospholipid Syndrome	Not reported	Recruiting	Beijing, Beijing Municipality, China	To investigate the safety and preliminary efficacy of BCMA-CD19 dual-target CAR-T therapy in patients with refractory autoimmune diseases including IgG4-related diseases
NCT06285279	The BCMA/CD19 Dual Targeted CAR-T Cell in Participants With Autoimmune Kidney Diseases	IgG4-Related Diseases; ANCA-associated Vasculitis; Lupus Nephritis; Membranous Nephropathy - PLA2R Induced	Not reported	Recruiting	Nanjing, Jiangsu, China	To evaluate the safety and efficacy of BCMA/CD19 dual-target CAR-T cells in participants with autoimmune kidney diseases, especially those with IgG4-related kidney involvement
NCT06361745	Early Clinical Study of UTAA09 Injection in the Treatment of Relapsed/Refractory Autoimmune Diseases	IgG4-Related Disease; Idiopathic Inflammatory Myopathies; Primary Sjögren Syndrome; Systemic Lupus Erythematosus; Systemic Sclerosis	Not reported	Recruiting	Hefei, China	To conduct an early-phase assessment of the safety and preliminary therapeutic effect of UTAA09 injection in patients with relapsed/refractory autoimmune diseases including IgG4-related disease
NCT07339540	The Safety and Efficacy of Targeted BCMA In Vivo LV Injection for Recurrent or Refractory Autoimmune Diseases	Recurrent or Refractory IgG4-Related Diseases; Recurrent or Refractory ANCA Associated Vasculitis; Recurrent or Refractory Idiopathic Inflammatory Myopathy	Not reported	Recruiting	Wuhan, Hubei, China	To assess the safety and efficacy of in vivo lentiviral delivery of BCMA-targeted CAR-T cells in patients with recurrent or refractory IgG4-related diseases and other comorbid autoimmune disorders

## Sheet: Multiple Sclerosis
NCT Number	Study Title	Conditions	Phase	Status	Locations	Primary Objective
NCT07305116	CAR T-cell Therapy Targeting CD19 and BCMA in Patients With B Cell Mediated Autoimmune Disease	Multi-Drug Resistant Nephrotic Syndrome; ANCA Associated Systemic Vasculitis; Autoimmune Diseases; IgA Nephropathy (IgAN)	Not reported	Recruiting	Hangzhou, Zhejiang, China	To investigate the safety and efficacy of CD19/BCMA dual-target CAR-T cell therapy in patients with B cell-mediated autoimmune diseases, including subgroups with multiple sclerosis
NCT06794008	BCMA-CD19 CAR-T Therapy for Refractory Autoimmune Diseases	ANCA-associated Vasculitis; Acquired Thrombotic Thrombocytopenic Purpura; Antiphospholipid Syndrome; Behcet Disease	Not reported	Recruiting	Beijing, Beijing Municipality, China	To evaluate the safety profile and preliminary clinical response of BCMA-CD19 dual-target CAR-T therapy in patients with refractory autoimmune diseases, including multiple sclerosis
NCT06939166	Universal Chimeric Antigen Receptor T-Cell (UCAR T-cell) Therapy Targeting CD19/B Cell Maturation Antigen (CD19/BCMA) in Patients With r/r Neurological Autoimmune Diseases	Multiple Sclerosis; Autoimmune Encephalitis; Chronic Inflammatory Demyelinating Polyradiculoneuropathy; Myasthenia Gravis	Not reported	Recruiting	Tianjin, China	To explore the safety, tolerability and therapeutic potential of CD19/BCMA-targeted universal CAR-T cells in patients with relapsed/refractory neurological autoimmune diseases, especially multiple sclerosis
NCT06249438	A Study of C-CAR168 in the Treatment of Autoimmune Diseases Refractory to Standard Therapy	Multiple Sclerosis (MS); Immune-mediated Necrotizing Myopathy (IMNM); Myasthenia Gravis; Neuromyelitis Optica Spectrum Disorders (NMOSD)	Not reported	Recruiting	Shanghai, Shanghai Municipality, China	To assess the safety and preliminary efficacy of C-CAR168 in patients with autoimmune diseases refractory to standard treatment regimens, including multiple sclerosis
NCT07337785	CD19/BCMA-Targeted UCAR-T for Patients With Neurological Autoimmune Diseases	Chronic Inflammatory Demyelinating Polyneuropathy (CIDP); Myasthenia Gravis (MG); Relapsing or Refractory Multiple Sclerosis (MS)	Not reported	Recruiting	Wuhan, Hubei, China	To evaluate the safety and clinical efficacy of CD19/BCMA dual-target universal CAR-T cells in treating relapsing or refractory multiple sclerosis and other neurological autoimmune diseases
NCT06617793	An Open-label Study to Assess the Safety, Efficacy, and Cellular Kinetics of YTB323 in Relapsing Multiple Sclerosis	Relapsing Multiple Sclerosis	Not reported	Recruiting	Darlinghurst, New South Wales, Australia; Melbourne, Victoria, Australia; Montpellier, France	To investigate the safety, efficacy, and cellular kinetics of YTB323 in patients with relapsing multiple sclerosis, and to explore its impact on disease relapse rate and neurological function
NCT06675864	Open-label, Multi-center, Phase I/II Study to Assess Safety, Disease Progression and Cellular Kinetics Following YTB323 Administration in Participants With Non-active Progressive Multiple Sclerosis (PMS)	Progressive Multiple Sclerosis	Phase I/II	Recruiting	Darlinghurst, New South Wales, Australia; Melbourne, Victoria, Australia; Québec, Quebec, Canada	To determine the safety profile, disease progression control effect, and cellular kinetics of YTB323 in Phase I/II for participants with non-active progressive multiple sclerosis
NCT04561557	Safety and Efficacy of CT103A Cells for Relapsed/Refractory Antibody-associated Inflammatory Diseases of the Nervous System	Multiple Sclerosis; Autoimmune Encephalitis; Chronic Inflammatory Demyelinating Polyradiculoneuropathy	Not reported	Recruiting	Wuhan, Hubei, China	To evaluate the safety and therapeutic efficacy of CT103A CAR-T cells in patients with relapsed/refractory antibody-associated inflammatory diseases of the nervous system, including multiple sclerosis
NCT06869278	A Study of LCAR-AIO CAR-T Cells for Treating Relapsed/Refractory Neurological Autoimmune Diseases	Multiple Sclerosis (MS); Anti-Myelin Oligodendrocyte Glycoprotein-IgG Associated Disorders (MOGAD); Myasthenia Gravis	Not reported	Recruiting	Fuzhou, China; Suzhou, China; Wuhan, China	To investigate the safety and efficacy of LCAR-AIO CAR-T cells in patients with relapsed/refractory neurological autoimmune diseases, with a focus on multiple sclerosis cohorts
NCT06220201	A Study to Evaluate the Safety, Tolerability, Efficacy, and Drug Levels of CC-97540 in Participants With Relapsing Forms of Multiple Sclerosis, Progressive Forms of Multiple Sclerosis or Refractory Myasthenia Gravis (MG) (Breakfree-2)	Multiple Sclerosis (relapsing and progressive forms); Refractory Myasthenia Gravis	Not reported	Recruiting	Birmingham, Alabama, United States; Irvine, California, United States; Aurora, Colorado, United States	To assess the safety, tolerability, clinical efficacy, and drug concentration levels of CC-97540 in participants with relapsing or progressive multiple sclerosis
NCT07224373	An Open-label Study of AZD0120 in Adults With Multiple Sclerosis	Multiple Sclerosis	Not reported	Recruiting	Tucson, Arizona, United States; Aurora, Colorado, United States; Washington D.C., District of Columbia, United States	To evaluate the safety, tolerability, and preliminary efficacy of AZD0120 in adult patients with multiple sclerosis, and to explore its effect on disease activity biomarkers

## Sheet: Myasthenia Gravis (MG)
NCT Number	Study Title	Conditions	Phase	Status	Locations	Primary Objective
NCT06371040	Safety and Efficacy of CD19-BCMA Targeted CAR-T Therapy for Refractory Generalized Myasthenia Gravis	Refractory Generalized Myasthenia Gravis	Not reported	Recruiting	Xi'an, Shaanxi, China	To evaluate the safety, tolerability, and clinical efficacy of CD19-BCMA dual-target CAR-T cell therapy in patients with refractory generalized myasthenia gravis
NCT05828225	Evaluate the Safety and Efficacy of CAR-T Cells in the Treatment of Refractory Myasthenia Gravis	Refractory Myasthenia Gravis	Not reported	Recruiting	Hangzhou, Zhejiang, China	To assess the safety profile and preliminary therapeutic response of CAR-T cell therapy in patients with refractory myasthenia gravis
NCT06193889	KYSA-6: A Study of Anti-CD19 Chimeric Antigen Receptor T-Cell Therapy, in Patients With Generalized Myasthenia Gravis	Generalized Myasthenia Gravis	Not reported	Recruiting	Orange, California, United States; Palo Alto, California, United States; Miami, Florida, United States	To investigate the safety, tolerability, and clinical activity of KYSA-6 (anti-CD19 CAR-T) in patients with generalized myasthenia gravis
NCT06704269	Study to Assess Safety, Efficacy, and Cellular Kinetics of YTB323 in Generalized Myasthenia Gravis	Generalized Myasthenia Gravis	Not reported	Recruiting	Orange, California, United States; Winston-Salem, North Carolina, United States; Bordeaux, France	To evaluate the safety, efficacy, and cellular kinetics of YTB323 in patients with generalized myasthenia gravis
NCT06939166	Universal Chimeric Antigen Receptor T-Cell (UCAR T-cell) Therapy Targeting CD19/B Cell Maturation Antigen (CD19/BCMA) in Patients With r/r Neurological Autoimmune Diseases	Myasthenia Gravis; Autoimmune Encephalitis; Chronic Inflammatory Demyelinating Polyradiculoneuropathy; Multiple Sclerosis	Not reported	Recruiting	Tianjin, China	To explore the safety and preliminary efficacy of CD19/BCMA-targeted universal CAR-T cells in patients with relapsed/refractory neurological autoimmune diseases including myasthenia gravis
NCT06799247	Investigating an mRNA CAR T-cell Therapy, Known as Descartes-08, as a Potential Approach to Treat Myasthenia Gravis	Myasthenia Gravis	Not reported	Recruiting	Tucson, Arizona, United States; Carlsbad, California, United States; Orange, California, United States	To assess the safety, tolerability, and clinical potential of Descartes-08 (mRNA CAR-T) therapy in patients with myasthenia gravis
NCT07337785	CD19/BCMA-Targeted UCAR-T for Patients With Neurological Autoimmune Diseases	Myasthenia Gravis (MG); Chronic Inflammatory Demyelinating Polyneuropathy (CIDP); Relapsing or Refractory Multiple Sclerosis (MS)	Not reported	Recruiting	Wuhan, Hubei, China	To evaluate the safety and efficacy of CD19/BCMA dual-target universal CAR-T cells in patients with neurological autoimmune diseases including myasthenia gravis
NCT06249438	A Study of C-CAR168 in the Treatment of Autoimmune Diseases Refractory to Standard Therapy	Myasthenia Gravis; Immune-mediated Necrotizing Myopathy (IMNM); Multiple Sclerosis (MS); Neuromyelitis Optica Spectrum Disorders (NMOSD)	Not reported	Recruiting	Shanghai, Shanghai Municipality, China	To assess the safety and preliminary therapeutic effect of C-CAR168 in patients with autoimmune diseases refractory to standard therapy, including myasthenia gravis
NCT06688435	A Study to Evaluate the Safety and Preliminary Efficacy of SYS6020 CAR T-cells in Patients With Refractory Generalized Myasthenia Gravis	Refractory Generalized Myasthenia Gravis	Not reported	Recruiting	Jinan, China	To evaluate the safety, tolerability, and preliminary clinical efficacy of SYS6020 CAR-T cells in patients with refractory generalized myasthenia gravis
NCT04561557	Safety and Efficacy of CT103A Cells for Relapsed/Refractory Antibody-associated Inflammatory Diseases of the Nervous System	Myasthenia Gravis; Autoimmune Encephalitis; Chronic Inflammatory Demyelinating Polyradiculoneuropathy	Not reported	Recruiting	Wuhan, Hubei, China	To evaluate the safety and efficacy of CT103A CAR-T cells in patients with relapsed/refractory antibody-associated inflammatory diseases of the nervous system including myasthenia gravis
NCT07058298	GC012F Injection in the Treatment of Refractory Generalized Myasthenia Gravis(24103)	Refractory Generalized Myasthenia Gravis (gMG)	Not reported	Recruiting	Wuhan, Hubei, China	To assess the safety profile and clinical response of GC012F CAR-T injection in patients with refractory generalized myasthenia gravis
NCT06626919	A Phase 1 Study of Anitocabtagene Autoleucel for the Treatment of Subjects With Non-oncology Plasma Cell-related Diseases	Myasthenia Gravis; Autoimmune Diseases of the Nervous System	Phase 1	Recruiting	Los Angeles, California, United States; Orange, California, United States; Palo Alto, California, United States	To determine the maximum tolerated dose (MTD), safety, and preliminary efficacy of Anitocabtagene Autoleucel in Phase 1 for subjects with non-oncology plasma cell-related diseases including myasthenia gravis
NCT06869278	A Study of LCAR-AIO CAR-T Cells for Treating Relapsed/Refractory Neurological Autoimmune Diseases	Myasthenia Gravis; Anti-Myelin Oligodendrocyte Glycoprotein-IgG Associated Disorders (MOGAD); Multiple Sclerosis (MS)	Not reported	Recruiting	Fuzhou, China; Suzhou, China; Wuhan, China	To investigate the safety and efficacy of LCAR-AIO CAR-T cells in patients with relapsed/refractory neurological autoimmune diseases including myasthenia gravis
NCT06359041	RESET-MG: A Study to Evaluate the Safety and Efficacy of CABA-201 in Participants With Generalized Myasthenia Gravis	Generalized Myasthenia Gravis (gMG)	Not reported	Recruiting	Orange, California, United States; Sacramento, California, United States; San Francisco, California, United States	To evaluate the safety, tolerability, and clinical efficacy of CABA-201 in participants with generalized myasthenia gravis
NCT06220201	A Study to Evaluate the Safety, Tolerability, Efficacy, and Drug Levels of CC-97540 in Participants With Relapsing Forms of Multiple Sclerosis, Progressive Forms of Multiple Sclerosis or Refractory Myasthenia Gravis (MG) (Breakfree-2)	Refractory Myasthenia Gravis (MG); Multiple Sclerosis	Not reported	Recruiting	Birmingham, Alabama, United States; Irvine, California, United States; Aurora, Colorado, United States	To assess the safety, tolerability, efficacy, and drug levels of CC-97540 in participants with refractory myasthenia gravis and multiple sclerosis subtypes

## Sheet:  Myositis
NCT Number	Study Title	Conditions	Phase	Status	Locations	Primary Objective
NCT07174843	An Exploratory Study of CD19/CD22/BCMA CAR-T Cells (BZE2204) in Subjects With Relapsed or Refractory Autoimmune Diseases	Idiopathic Inflammatory Myopathies (IIM); Immune Thrombocytopenia (ITP); Systemic Lupus Erythematosus (SLE)	Not reported	Recruiting	Shanghai, Shanghai Municipality, China	To evaluate the safety, tolerability, and preliminary efficacy of triple-target (CD19/CD22/BCMA) CAR-T cells in patients with relapsed/refractory autoimmune diseases including IIM
NCT06685042	Anti-CD19 CAR T-Cell Therapy in Refractory Systemic Autoimmune Diseases	ANCA Associated Vasculitis; Dermatomyositis; Lupus Erythematosus, Systemic; Polymyositis; Systemic Sclerosis	Not reported	Recruiting	Rome, Lazio, Italy	To assess the safety and clinical efficacy of anti-CD19 CAR-T therapy in patients with refractory systemic autoimmune diseases, including dermatomyositis and polymyositis
NCT06373081	Anti-CD19-CD3E-CAR-T Cells in Relapsed/Refractory Autoimmune Disease	Inflammatory Myopathy; ANCA Associated Vasculitis; Antiphospholipid Syndrome; Sjogren's Syndrome	Not reported	Recruiting	Shanghai, China	To explore the safety profile and therapeutic effect of anti-CD19-CD3E CAR-T cells in patients with relapsed/refractory inflammatory myopathy and other autoimmune disorders
NCT06350110	Fourth-gen CAR T Cells Targeting BCMA/CD19 for Refractory Systemic Lupus Erythematosus (SLE)	Anti-Neutrophil Cytoplasmic Antibody-Associated Vasculitis; Autoimmune Diseases; Granulomatous Polyangiitis; Idiopathic Inflammatory Myopathies	Not reported	Recruiting	Beijing, Beijing Municipality, China	To investigate the safety and efficacy of fourth-generation BCMA/CD19 dual-target CAR-T cells in refractory SLE patients with comorbid idiopathic inflammatory myopathies
NCT06056921	Safety and Efficacy of CD19 Targeted CAR-T Therapy for Refractory Autoimmune Disease	Anti-Neutrophil Cytoplasmic Antibody-Associated Vasculitis; Dermatomyositis; SLE (Systemic Lupus); Sjogren's Syndrome; Systemic Scleroderma	Not reported	Recruiting	Taiyuan, Shanxi, China	To determine the safety, tolerability, and clinical response of CD19-targeted CAR-T therapy in patients with refractory dermatomyositis and other autoimmune diseases
NCT06828042	Safety and Efficacy of Universal CD19-targeting CAR-γδT Cells in Refractory Autoimmune Diseases	Inflammatory Myopathies; ANCA Associated Vasculitis (AAV); Antiphospholipid Syndrome; Sjogren Syndrome	Not reported	Recruiting	Beijing, China	To evaluate the safety and preliminary efficacy of universal CD19-targeting CAR-γδT cells in treating refractory inflammatory myopathies
NCT06794008	BCMA-CD19 CAR-T Therapy for Refractory Autoimmune Diseases	Inflammatory Myopathy; ANCA-associated Vasculitis; Acquired Thrombotic Thrombocytopenic Purpura; Antiphospholipid Syndrome	Not reported	Recruiting	Beijing, Beijing Municipality, China	To assess the safety and therapeutic potential of BCMA-CD19 dual-target CAR-T cells in patients with refractory inflammatory myopathy
NCT06941129	CAR T-cell Therapy Targeting CD19 and BCMA in Patients With Relapse/Refractory Autoimmune Diseases	Inflammatory Myopathy; ANCA-Associated Vasculitis (AAV); Connective Tissue Disease-Associated Thrombocytopenia; SLE-ITP	Not reported	Recruiting	Tianjin, China	To explore the safety and efficacy of CD19/BCMA CAR-T therapy in patients with relapsed/refractory inflammatory myopathy
NCT06347718	CAR-T Cells in Systemic B Cell Mediated Autoimmune Disease	Dermatomyositis; Polymyositis; Systemic Lupus Erythematosus; Systemic Sclerosis	Not reported	Recruiting	Erlangen, Bavaria, Germany	To investigate the role of CAR-T cells in modulating B-cell-mediated immune responses in patients with dermatomyositis and polymyositis
NCT06548607	Clinical Study on Targeted CD19 or CD19-BCMA CAR-T Therapy for Autoimmune Diseases	ANCA Associated Vasculitis; Autoimmune Diseases; Idiopathic Inflammatory Myopathies; SLE (Systemic Lupus)	Not reported	Recruiting	Bengbu, Anhui, China	To compare the safety and efficacy of single-target (CD19) vs dual-target (CD19/BCMA) CAR-T therapy in patients with refractory idiopathic inflammatory myopathies
NCT06298019	Study of KYV-101 Anti-CD19 CAR T Therapy in Adult Dermatomyositis	Dermatomyositis	Not reported	Recruiting	Palo Alto, California, United States; Stanford, California, United States	To evaluate the safety, tolerability, and clinical activity of KYV-101 anti-CD19 CAR-T therapy in adult patients with refractory dermatomyositis
NCT06462144	IMPT-514 in Systemic Lupus Erythematosus, Anca-associated Vasculitis, and Idiopathic Inflammatory Myopathy	Idiopathic Inflammatory Myopathy (IIM); ANCA Associated Vasculitis (AAV); Systemic Lupus Erythematosus (SLE)	Not reported	Recruiting	Nanjing, Jiangsu, China; Xuzhou, Jiangsu, China; Shanghai, China	To assess the safety and preliminary efficacy of IMPT-514 in patients with idiopathic inflammatory myopathy
NCT07085676	Phase 1 Study of HBI0101 CAR-T in Refractory B-Cell Autoimmune Diseases	Idiopathic Inflammatory Myopathy (IIM); Rheumatoid Arthritis (RA); Systemic Lupus Erythematosus (SLE); Systemic Sclerosis (SSc)	Phase 1	Recruiting	Jerusalem, Israel	To determine the maximum tolerated dose (MTD), safety profile, and preliminary efficacy of HBI0101 CAR-T in Phase 1 for patients with refractory IIM
NCT04561557	Safety and Efficacy of CT103A Cells for Relapsed/Refractory Antibody-associated Inflammatory Diseases of the Nervous System	Autoimmune Diseases; Autoimmune Diseases of the Nervous System; Autoimmune Encephalitis; Chronic Inflammatory Demyelinating Polyradiculoneuropathy	Not reported	Recruiting	Wuhan, Hubei, China	To evaluate the safety and efficacy of CT103A CAR-T cells in treating antibody-associated inflammatory diseases, including those with myositis-related manifestations
NCT07315087	CAR T-cell Therapy Targeting CD19 and BCMA(QT-019C) in Patients With Relapse/Refractory Autoimmune Diseases	ANCA Associated Vasculitis (AAV); Connective Tissue Disease-Associated Thrombocytopenia; IIM-Idiopathic Inflammatory Myopathies; SLE	Not reported	Recruiting	Tianjin, China	To assess the safety and clinical response of QT-019C (CD19/BCMA CAR-T) in patients with relapsed/refractory IIM
NCT06549296	Clinical Study on Targeted CD19CAR-T Therapy for Autoimmune Diseases	ANCA Associated Vasculitis; Autoimmune Diseases; Idiopathic Inflammatory Myopathies; Sjogren's Syndrome	Not reported	Recruiting	Xuzhou, Jiangsu, China	To investigate the safety and efficacy of CD19 CAR-T therapy in patients with refractory idiopathic inflammatory myopathies
NCT07085104	A Study to Investigate the Safety and Preliminary Efficacy of ALLO-329, an Allogeneic CAR T-cell Therapy, in Adults With Autoimmune Disease	Idiopathic Inflammatory Myopathy; Lupus Nephritis; Systemic Lupus Erythematosus; Systemic Sclerosis	Not reported	Recruiting	East Brunswick, New Jersey, United States; Durham, North Carolina, United States	To evaluate the safety and preliminary efficacy of allogeneic CAR-T therapy (ALLO-329) in adults with refractory idiopathic inflammatory myopathy
NCT06569472	Clinical Trial of CD19-targeted CAR-T Therapy for Refractory Juvenile Dermatomyositis	Juvenile Dermatomyositis	Not reported	Recruiting	Hangzhou, Zhejiang, China	To assess the safety and efficacy of CD19-targeted CAR-T therapy in pediatric patients with refractory juvenile dermatomyositis
NCT07184450	Clinical Study of BCMA/CD70-targeted CAR-T Therapy for Refractory Pediatric Rheumatic Diseases	Juvenile Dermatomyositis (JDM); Polyarticular Juvenile Idiopathic Arthritis; Primary Sjogren's Syndrome; Systemic Sclerosis (SSc)	Not reported	Recruiting	Hangzhou, Zhejiang, China	To explore the safety and preliminary efficacy of BCMA/CD70 dual-target CAR-T therapy in pediatric patients with refractory juvenile dermatomyositis
NCT07086404	GC012F Injection in Refractory Idiopathic Inflammatory Myopathy	Idiopathic Inflammatory Myopathy (IIM)	Not reported	Recruiting	Wuhan, Hubei, China	To evaluate the safety, tolerability, and clinical efficacy of GC012F CAR-T injection in patients with refractory IIM
NCT06361745	Early Clinical Study of UTAA09 Injection in the Treatment of Relapsed/Refractory Autoimmune Diseases	Idiopathic Inflammatory Myopathies; IgG4 Related Disease; Primary Sjögren Syndrome; Systemic Lupus Erythematosus; Systemic Sclerosis	Not reported	Recruiting	Hefei, China	To assess the safety and preliminary efficacy of UTAA09 injection in patients with relapsed/refractory idiopathic inflammatory myopathies
NCT06686524	Clinical Study of CD19 Targeted Universal Chimeric Antigen Receptor T Lymphocytes (UCAR-T) for the Treatment of Refractory Juvenile Dermatomyositis (RJDM)	Dermatomyositis; Dermatomyositis, Juvenile	Not reported	Recruiting	Hangzhou, Zhejiang, China	To investigate the safety and efficacy of CD19-targeted UCAR-T in treating pediatric patients with refractory juvenile dermatomyositis
NCT06375993	A Phase 1 Study of ADI-001 in Autoimmune Disease	ANCA-Associated Vasculitis (AAV); Autoimmune Diseases; Idiopathic Inflammatory Myopathies; Lupus Nephritis	Phase 1	Recruiting	Redwood City, California, United States; Buffalo, New York, United States	To determine the MTD, safety, and preliminary efficacy of ADI-001 in Phase 1 for patients with refractory idiopathic inflammatory myopathies
NCT05869955	A Study of CC-97540, CD-19-Targeted Nex-T CAR T Cells, in Participants With Severe, Refractory Autoimmune Diseases (Breakfree-1)	Idiopathic Inflammatory Myopathy; Rheumatoid Arthritis; Systemic Lupus Erythematosus; Systemic Sclerosis	Not reported	Recruiting	Aurora, Colorado, United States; Denver, Colorado, United States	To evaluate the safety and efficacy of CC-97540 (CD19-targeted Nex-T CAR-T) in patients with severe, refractory idiopathic inflammatory myopathy
NCT07339540	The Safety and Efficacy of Targeted BCMA In Vivo LV Injection for Recurrent or Refractory Autoimmune Diseases	Recurrent or Refractory Idiopathic Inflammatory Myopathy; Recurrent or Refractory ANCA Associated Vasculitis; Recurrent or Refractory Systemic Lupus Erythematosus	Not reported	Recruiting	Wuhan, Hubei, China	To assess the safety and efficacy of in vivo BCMA-targeted lentiviral CAR-T delivery in patients with recurrent/refractory idiopathic inflammatory myopathy
NCT06665256	Phase 2 Study of Rapcabtagene Autoleucel in Myositis	Idiopathic Inflammatory Myopathies	Phase 2	Recruiting	Chicago, Illinois, United States; Iowa City, Iowa, United States; Brest, France	To confirm the efficacy and safety of Rapcabtagene Autoleucel in patients with idiopathic inflammatory myopathies and assess its impact on disease activity
NCT06980597	A Study of OL-108 in Relapsed/Refractory Autoimmune Diseases	Idiopathic Inflammatory Myopathy (IIM); ANCA Associated Vasculitis (AAV); Systemic Lupus Erythematosus (SLE); Systemic Sclerosis (SSc)	Not reported	Recruiting	Beijing, China (2 sites)	To evaluate the safety and preliminary efficacy of OL-108 in patients with relapsed/refractory IIM
NCT07115745	A Study of Healthy Donor CD19-targeted Allogeneic CAR T Cells in Participants With Severe, Refractory Autoimmune Diseases	Refractory Autoimmune Diseases	Not reported	Recruiting	Boston, Massachusetts, United States; Durham, North Carolina, United States	To explore the safety and efficacy of allogeneic CD19-targeted CAR-T cells in patients with severe, refractory autoimmune diseases including IIM
NCT06154252	RESET-Myositis: An Open-Label Study to Evaluate the Safety and Efficacy of CABA-201 in Subjects With Active Idiopathic Inflammatory Myopathy or Juvenile Idiopathic Inflammatory Myopathy	Idiopathic Inflammatory Myopathy; Anti-Synthetase Syndrome; Dermatomyositis; Immune-Mediated Necrotizing Myopathy	Not reported	Recruiting	Orange, California, United States; San Francisco, California, United States	To evaluate the safety, efficacy, and impact on disease activity of CABA-201 in subjects with active idiopathic or juvenile idiopathic inflammatory myopathy
NCT06925542	A Safety and Efficacy Study Evaluating CTX112 in Adult Subjects With Refractory Autoimmune Disease	Inflammatory Myopathy, Idiopathic; Myositis; Diffuse Cutaneous Systemic Sclerosis; Lupus Erythematosus, Systemic	Not reported	Recruiting	Redwood City, California, United States; Chicago, Illinois, United States	To assess the safety and preliminary efficacy of CTX112 in adult patients with refractory idiopathic inflammatory myopathy/myositis
NCT06308978	A Phase 1 Study of FT819 in B-cell Mediated Autoimmune Disease	Idiopathic Inflammatory Myositis (IIM); ANCA-Associated Vasculitis (AAV); Systemic Lupus Erythematosus (SLE); Systemic Sclerosis (SSc)	Phase 1	Recruiting	Fullerton, California, United States; Irvine, California, United States	To determine the MTD, safety, and preliminary efficacy of FT819 CAR-T in Phase 1 for patients with B-cell mediated autoimmune diseases including IIM

## Sheet: Rheumatoid Arthritis
NCT Number	Study Title	Conditions	Phase	Status	Locations	Primary Objective
NCT06056921	Safety and Efficacy of CD19 Targeted CAR-T Therapy for Refractory Autoimmune Disease	Anti-Neutrophil Cytoplasmic Antibody-Associated Vasculitis; Dermatomyositis; SLE (Systemic Lupus); Sjogren's Syndrome; Systemic Scleroderma	Not reported	Recruiting	Taiyuan, Shanxi, China	To evaluate the safety and efficacy of CD19 CAR-T in refractory autoimmune diseases including RA
NCT06428188	Sequential CAR-T Cells Targeting BCMA/CD19 in Patients With Relapsed/ Refractory Autoimmune Diseases	Autoimmune Diseases; Sjogren's Syndrome; Systemic Lupus Erythematosus; Systemic Lupus Erythematosus Acute	Not reported	Recruiting	Beijing, Beijing Municipality, China	To explore the safety and efficacy of sequential BCMA/CD19 CAR-T in relapsed/refractory autoimmune diseases including RA
NCT06350110	Fourth-gen CAR T Cells Targeting BCMA/CD19 for Refractory Systemic Lupus Erythematosus (SLE)	Lupus Nephritis; Anti-Neutrophil Cytoplasmic Antibody-Associated Vasculitis; Autoimmune Diseases; Granulomatous Polyangiitis	Not reported	Recruiting	Beijing, Beijing Municipality, China	To evaluate the safety and efficacy of fourth-gen BCMA/CD19 CAR-T in refractory autoimmune diseases including RA
NCT06373081	Anti-CD19-CD3E-CAR-T Cells in Relapsed/Refractory Autoimmune Disease	ANCA Associated Vasculitis; Antiphospholipid Syndrome; Inflammatory Myopathy; Sjogren's Syndrome	Not reported	Recruiting	Shanghai, China	To explore the safety and efficacy of anti-CD19-CD3E CAR-T in relapsed/refractory autoimmune diseases including RA
NCT06794008	BCMA-CD19 CAR-T Therapy for Refractory Autoimmune Diseases	ANCA-associated Vasculitis; Acquired Thrombotic Thrombocytopenic Purpura; Antiphospholipid Syndrome; Behcet Disease	Not reported	Recruiting	Beijing, Beijing Municipality, China	To evaluate the safety and efficacy of BCMA-CD19 CAR-T in refractory autoimmune diseases including RA
NCT06828042	Safety and Efficacy of Universal CD19-targeting CAR-γδT Cells in Refractory Autoimmune Diseases	ANCA Associated Vasculitis (AAV); Antiphospholipid Syndrome; Inflammatory Myopathies; Sjogren Syndrome	Not reported	Recruiting	Beijing, China	To evaluate the safety and efficacy of universal CD19 CAR-γδT in refractory autoimmune diseases including RA
NCT07246096	Exploratory Clinical Study on the Safety and Efficacy of Anti- CD19/BCMA U CAR-T Cell Injection for the Treatment of Relapsed/Refractory Autoimmune Diseases	Anti-Neutrophil Cytoplasmic Antibody-Associated Vasculitis; Autoimmune Diseases; Primary Sjögren Syndrome; Rheumatoid Arthritis	Not reported	Recruiting	Shanghai, China	To evaluate the safety and efficacy of CD19/BCMA universal CAR-T in relapsed/refractory RA and other autoimmune diseases
NCT06548607	Clinical Study on Targeted CD19 or CD19-BCMA CAR-T Therapy for Autoimmune Diseases	ANCA Associated Vasculitis; Autoimmune Diseases; Idiopathic Inflammatory Myopathies; SLE (Systemic Lupus)	Not reported	Recruiting	Bengbu, Anhui, China	To compare the safety and efficacy of CD19 vs CD19/BCMA CAR-T in autoimmune diseases including RA
NCT07085676	Phase 1 Study of HBI0101 CAR-T in Refractory B-Cell Autoimmune Diseases	Idiopathic Inflammatory Myopathy (IIM); Rheumatoid Arthritis (RA); Systemic Lupus Erythematosus (SLE); Systemic Sclerosis (SSc)	Phase 1	Recruiting	Jerusalem, Israel	To determine the MTD, safety and preliminary efficacy of HBI0101 CAR-T in refractory RA and other B-cell autoimmune diseases
NCT06549296	Clinical Study on Targeted CD19CAR-T Therapy for Autoimmune Diseases	ANCA Associated Vasculitis; Autoimmune Diseases; Idiopathic Inflammatory Myopathies; Sjogren's Syndrome	Not reported	Recruiting	Xuzhou, Jiangsu, China	To evaluate the safety and efficacy of CD19 CAR-T in refractory autoimmune diseases including RA
NCT07184450	Clinical Study of BCMA/CD70-targeted CAR-T Therapy for Refractory Pediatric Rheumatic Diseases	Juvenile Dermatomyositis (JDM); Polyarticular Juvenile Idiopathic Arthritis; Primary Sjogren's Syndrome; Systemic Sclerosis (SSc)	Not reported	Recruiting	Hangzhou, Zhejiang, China	To evaluate the safety and efficacy of BCMA/CD70 CAR-T in refractory pediatric rheumatic diseases including juvenile idiopathic arthritis
NCT07100873	A Phase 1 Study of ADI-001 in Rheumatoid Arthritis	Rheumatoid Arthritis (RA)	Phase 1	Recruiting	Shanghai, Shanghai Municipality, China	To determine the MTD, safety and preliminary efficacy of ADI-001 in RA
NCT07052565	CAR-T Cells Therapy for Patients With Autoimmune Diseases	Autoimmune Diseases	Not reported	Recruiting	Hefei, China	To evaluate the safety and efficacy of CAR-T in various autoimmune diseases including RA
NCT05869955	A Study of CC-97540, CD-19-Targeted Nex-T CAR T Cells, in Participants With Severe, Refractory Autoimmune Diseases (Breakfree-1)	Idiopathic Inflammatory Myopathy; Rheumatoid Arthritis; Systemic Lupus Erythematosus; Systemic Sclerosis	Not reported	Recruiting	Aurora, Colorado, United States; Denver, Colorado, United States	To evaluate the safety and efficacy of CC-97540 in severe refractory RA and other autoimmune diseases
NCT07115745	A Study of Healthy Donor CD19-targeted Allogeneic CAR T Cells in Participants With Severe, Refractory Autoimmune Diseases	Refractory Autoimmune Diseases	Not reported	Recruiting	Boston, Massachusetts, United States; Durham, North Carolina, United States	To evaluate the safety and efficacy of allogeneic CD19 CAR-T in severe refractory RA and other autoimmune diseases
NCT07048197	A Study to Assess Safety, Cellular Kinetics and Exploratory Efficacy of Rapcabtagene Autoleucel in Rheumatoid Arthritis and Sjogren's Disease	Rheumatoid Arthritis (RA) and Sjögren's Disease (SjD)	Not reported	Recruiting	Bordeaux, France; Brest, France; Le Kremlin-Bicêtre, France	To assess the safety, cellular kinetics and exploratory efficacy of Rapcabtagene Autoleucel in RA and SjD
NCT06503224	An Exploratory Clinical Study of SCAR02 Targeting BCMA and CD19 for the Treatment of Refractory Autoimmune Diseases	Autoimmune Diseases	Not reported	Recruiting	Changsha, Hunan, China	To explore the safety and efficacy of SCAR02 (BCMA/CD19 CAR-T) in refractory autoimmune diseases including RA

## Sheet:  ANCA-Associated Vasculitis (AA
NCT Number	Study Title	Conditions	Phase	Status	Locations	Primary Objective
NCT06685042	Anti-CD19 CAR T-Cell Therapy in Refractory Systemic Autoimmune Diseases	ANCA Associated Vasculitis; Dermatomyositis; Lupus Erythematosus, Systemic; Polymyositis; Systemic Sclerosis	Not reported	Recruiting	Rome, Lazio, Italy	To assess the safety and clinical efficacy of anti-CD19 CAR-T therapy in patients with refractory systemic autoimmune diseases, including ANCA-associated vasculitis
NCT06056921	Safety and Efficacy of CD19 Targeted CAR-T Therapy for Refractory Autoimmune Disease	Anti-Neutrophil Cytoplasmic Antibody-Associated Vasculitis; Dermatomyositis; SLE (Systemic Lupus); Sjogren's Syndrome; Systemic Scleroderma	Not reported	Recruiting	Taiyuan, Shanxi, China	To evaluate the safety, tolerability, and therapeutic response of CD19-targeted CAR-T cells in patients with refractory ANCA-associated vasculitis and comorbid autoimmune disorders
NCT06277427	Refractory ANCA Associated Vasculitis and Lupus Nephritis Treated With BCMA-targeting CAR-T Cells	ANCA Associated Vasculitis; Lupus Nephritis	Not reported	Recruiting	Wuhan, Hubei, China	To investigate the safety and efficacy of BCMA-targeted CAR-T therapy in patients with refractory ANCA-associated vasculitis and lupus nephritis
NCT06350110	Fourth-gen CAR T Cells Targeting BCMA/CD19 for Refractory Systemic Lupus Erythematosus (SLE)	Anti-Neutrophil Cytoplasmic Antibody-Associated Vasculitis; Autoimmune Diseases; Granulomatous Polyangiitis; Idiopathic Inflammatory Myopathies	Not reported	Recruiting	Beijing, Beijing Municipality, China	To assess the safety and clinical benefit of fourth-generation BCMA/CD19 dual-target CAR-T cells in refractory SLE patients with comorbid ANCA-associated vasculitis
NCT06373081	Anti-CD19-CD3E-CAR-T Cells in Relapsed/Refractory Autoimmune Disease	ANCA Associated Vasculitis; Antiphospholipid Syndrome; Inflammatory Myopathy; Sjogren's Syndrome	Not reported	Recruiting	Shanghai, China	To explore the safety profile and therapeutic efficacy of anti-CD19-CD3E CAR-T cells in patients with relapsed/refractory ANCA-associated vasculitis and related autoimmune diseases
NCT06794008	BCMA-CD19 CAR-T Therapy for Refractory Autoimmune Diseases	ANCA-associated Vasculitis; Acquired Thrombotic Thrombocytopenic Purpura; Antiphospholipid Syndrome; Behcet Disease	Not reported	Recruiting	Beijing, Beijing Municipality, China	To evaluate the safety and preliminary efficacy of BCMA-CD19 dual-target CAR-T therapy in patients with refractory ANCA-associated vasculitis and other autoimmune comorbidities
NCT06828042	Safety and Efficacy of Universal CD19-targeting CAR-γδT Cells in Refractory Autoimmune Diseases	ANCA Associated Vasculitis (AAV); Antiphospholipid Syndrome; Inflammatory Myopathies; Sjogren Syndrome	Not reported	Recruiting	Beijing, China	To investigate the safety and clinical activity of universal CD19-targeting CAR-γδT cells in treating refractory ANCA-associated vasculitis
NCT07305116	CAR T-cell Therapy Targeting CD19 and BCMA in Patients With B Cell Mediated Autoimmune Disease	ANCA Associated Systemic Vasculitis; Autoimmune Diseases; IgA Nephropathy (IgAN); Multi-Drug Resistant Nephrotic Syndrome	Not reported	Recruiting	Hangzhou, Zhejiang, China	To assess the safety and efficacy of CD19/BCMA dual-target CAR-T cells in patients with B cell-mediated autoimmune diseases including ANCA-associated systemic vasculitis
NCT06941129	CAR T-cell Therapy Targeting CD19 and BCMA in Patients With Relapse/Refractory Autoimmune Diseases	ANCA-Associated Vasculitis (AAV); Connective Tissue Disease-Associated Thrombocytopenia; Inflammatory Myopathy; SLE-ITP	Not reported	Recruiting	Tianjin, China	To evaluate the safety and therapeutic potential of CD19/BCMA CAR-T therapy in patients with relapsed/refractory ANCA-associated vasculitis
NCT07246096	Exploratory Clinical Study on the Safety and Efficacy of Anti-CD19/BCMA U CAR-T Cell Injection for the Treatment of Relapsed/Refractory Autoimmune Diseases	Anti-Neutrophil Cytoplasmic Antibody-Associated Vasculitis; Autoimmune Diseases; Primary Sjögren Syndrome; Rheumatoid Arthritis	Not reported	Recruiting	Shanghai, China	To explore the safety and preliminary efficacy of CD19/BCMA universal CAR-T cells in patients with relapsed/refractory ANCA-associated vasculitis
NCT06775912	Clinical Study on Targeted CD19/BCMA CAR-T Therapy for Autoimmune Diseases	ANCA Associated Vasculitis (AAV); Idiopathic Inflammatory Myopathies (IIM); Myasthenia Gravis (MG); Multiple Sclerosis (MS)	Not reported	Recruiting	Lianyungang, Jiangsu, China	To assess the safety and efficacy of CD19/BCMA dual-target CAR-T therapy in patients with ANCA-associated vasculitis and other neurological autoimmune diseases
NCT06508346	Study of Therapeutic Efficacy of Anti-CD19 CAR-T Cells in Children With Refractory Refractory AAV	ANCA Associated Vasculitis	Not reported	Recruiting	Hangzhou, Zhejiang, China	To evaluate the safety and therapeutic efficacy of anti-CD19 CAR-T cells in pediatric patients with refractory ANCA-associated vasculitis
NCT06285279	The BCMA/CD19 Dual Targeted CAR-T Cell in Participants With Autoimmune Kidney Diseases	ANCA-associated Vasculitis; IgG4-Related Diseases; Lupus Nephritis; Membranous Nephropathy - PLA2R Induced	Not reported	Recruiting	Nanjing, Jiangsu, China	To investigate the safety and efficacy of BCMA/CD19 dual-target CAR-T cells in participants with autoimmune kidney diseases, including ANCA-associated vasculitis with renal involvement
NCT06548607	Clinical Study on Targeted CD19 or CD19-BCMA CAR-T Therapy for Autoimmune Diseases	ANCA Associated Vasculitis; Autoimmune Diseases; Idiopathic Inflammatory Myopathies; SLE (Systemic Lupus)	Not reported	Recruiting	Bengbu, Anhui, China	To compare the safety and efficacy of single-target (CD19) vs dual-target (CD19/BCMA) CAR-T therapy in patients with refractory ANCA-associated vasculitis
NCT07203404	A Study of Anti-CD19/BCMA Universal CAR-T Cell Therapy RD06-05 in Patients With Autoimmune Diseases	ANCA Associated Vasculitis; ANCA-Associated Glomerulonephritis; Anti-GBM Disease; Idiopathic Inflammatory Myopathies (IIM)	Not reported	Recruiting	Shanghai, China	To evaluate the safety and clinical response of anti-CD19/BCMA universal CAR-T (RD06-05) in patients with ANCA-associated vasculitis and related autoimmune kidney diseases
NCT07315087	CAR T-cell Therapy Targeting CD19 and BCMA(QT-019C) in Patients With Relapse/Refractory Autoimmune Diseases	ANCA Associated Vasculitis (AAV); Connective Tissue Disease-Associated Thrombocytopenia; Idiopathic Inflammatory Myopathies (IIM); SLE - Systemic Lupus Erythematosus	Not reported	Recruiting	Tianjin, China	To assess the safety and efficacy of QT-019C (CD19/BCMA dual-target CAR-T) in patients with relapsed/refractory ANCA-associated vasculitis
NCT06462144	IMPT-514 in Systemic Lupus Erythematosus, Anca-associated Vasculitis, and Idiopathic Inflammatory Myopathy	ANCA Associated Vasculitis (AAV); Idiopathic Inflammatory Myopathy (IIM); Systemic Lupus Erythematosus (SLE)	Not reported	Recruiting	Nanjing, Jiangsu, China; Xuzhou, Jiangsu, China; Shanghai, China	To evaluate the safety and preliminary efficacy of IMPT-514 in patients with ANCA-associated vasculitis, SLE, and idiopathic inflammatory myopathy
NCT06549296	Clinical Study on Targeted CD19CAR-T Therapy for Autoimmune Diseases	ANCA Associated Vasculitis; Autoimmune Diseases; Idiopathic Inflammatory Myopathies; Sjogren's Syndrome	Not reported	Recruiting	Xuzhou, Jiangsu, China	To investigate the safety and therapeutic effect of CD19 CAR-T therapy in patients with refractory ANCA-associated vasculitis
NCT06375993	A Phase 1 Study of ADI-001 in Autoimmune Disease	ANCA-Associated Vasculitis (AAV); Autoimmune Diseases; Idiopathic Inflammatory Myopathies; Lupus Nephritis	Phase 1	Recruiting	Redwood City, California, United States; Buffalo, New York, United States	To determine the maximum tolerated dose (MTD), safety profile, and preliminary efficacy of ADI-001 in Phase 1 for patients with refractory ANCA-associated vasculitis
NCT07339540	The Safety and Efficacy of Targeted BCMA In Vivo LV Injection for Recurrent or Refractory Autoimmune Diseases	Recurrent or Refractory ANCA Associated Vasculitis; Recurrent or Refractory Idiopathic Inflammatory Myopathy; Recurrent or Refractory IgG4 Related Diseases; Recurrent or Refractory Systemic Lupus Erythematosus	Not reported	Recruiting	Wuhan, Hubei, China	To assess the safety and efficacy of in vivo lentiviral delivery of BCMA-targeted CAR-T cells in patients with recurrent or refractory ANCA-associated vasculitis
NCT06980597	A Study of OL-108 in Relapsed/Refractory Autoimmune Diseases	ANCA Associated Vasculitis (AAV); Idiopathic Inflammatory Myopathy (IIM); Systemic Lupus Erythematosus (SLE); Systemic Sclerosis (SSc)	Not reported	Recruiting	Beijing, China (2 sites)	To evaluate the safety and preliminary therapeutic effect of OL-108 in patients with relapsed/refractory ANCA-associated vasculitis
NCT06308978	A Phase 1 Study of FT819 in B-cell Mediated Autoimmune Disease	Antineutrophilic Cytoplasmic Antibody (ANCA)-Associated Vasculitis (AAV); Idiopathic Inflammatory Myositis (IIM); Systemic Lupus Erythematosus (SLE); Systemic Sclerosis (SSc)	Phase 1	Recruiting	Fullerton, California, United States; Irvine, California, United States; Los Angeles, California, United States	To determine the MTD, safety, and preliminary efficacy of FT819 CAR-T cells in Phase 1 for patients with B-cell mediated autoimmune diseases including ANCA-associated vasculitis

## Sheet: Pemphigus vulgaris
NCT Number	Study Title	Conditions	Phase	Status	Locations	Primary Objective
NCT04422912	A Phase 1/2, Open-label, Safety and Dosing Study of Autologous CART Cells (Desmoglein 3 Chimeric Autoantibody Receptor T Cells [DSG3-CAART] or CD19-specific Chimeric Antigen Receptor T Cells [CABA-201]) in Subjects With Active, Pemphigus Vulgaris (RESET-PV)	Pemphigus Vulgaris	Phase 1/2	Recruiting	Redwood City, California, United States; Sacramento, California, United States; New Haven, Connecticut, United States; Chicago, Illinois, United States	To conduct an open-label Phase 1/2 study to evaluate the safety, tolerability, optimal dosing strategy, and preliminary clinical efficacy of two autologous CAR-T cell products (DSG3-CAART and CABA-201) in subjects with active pemphigus vulgaris
